# Supplementary material for: Hyaluronan-Cyclodextrin Conjugates as Doxorubicin Delivery Systems
Source: Pharmaceutics. 2023 Jan 21;15(2):374. doi: 10.3390/pharmaceutics15020374 (PMC9963997; doi:10.3390/pharmaceutics15020374)
Supplement: Supplementary file 1 [file pharmaceutics-15-00374-s001.zip]

Archive with 1 entries (1 files):
- pharmaceutics-2142098-supplementary.pdf
